# Supplementary material for: Long-Term Outcomes of Tachycardia-Induced Cardiomyopathy Compared with Idiopathic Dilated Cardiomyopathy
Source: J Clin Med. 2023 Feb 10;12(4):1412. doi: 10.3390/jcm12041412 (PMC9960677; doi:10.3390/jcm12041412)
Supplement: Supplementary file 1 [file jcm-12-01412-s001.zip]

Archive with 1 entries (1 files):
- jcm-2156661-supplementary.pdf
